# Supplementary material for: Expression of the H2O2 Biosensor roGFP-Tpx1.C160S in Fission and Budding Yeasts and Jurkat Cells to Compare Intracellular H2O2 Levels, Transmembrane Gradients, and Response to Metals
Source: Antioxidants (Basel). 2023 Mar 13;12(3):706. doi: 10.3390/antiox12030706 (PMC10045392; doi:10.3390/antiox12030706)
Supplement: Supplementary file 1 [file antioxidants-12-00706-s001.zip]

Archive with 1 entries (1 files):
- antioxidants-2236835-supplementary.pdf
